# Supplementary material for: Effect of a Real-Time Artificial Intelligence-Assisted Ultrasound System on BI-RADS C4 Breast Lesions Based on Breast Density
Source: Cancers (Basel). 2026 Feb 6;18(3):536. doi: 10.3390/cancers18030536 (PMC12897095; doi:10.3390/cancers18030536)
Supplement: Supplementary file 1 [file cancers-18-00536-s001.zip]

Archive with 1 entries (1 files):
- cancers-4114462-supplementary.pdf
